# Supplementary material for: Decolonization of methicillin-resistant Staphylococcus aureus – effectiveness of decolonization treatment
Source: Antimicrob Steward Healthc Epidemiol. 2025 Sep 30;5(1):e234. doi: 10.1017/ash.2025.10070 (PMC12509158; doi:10.1017/ash.2025.10070)
Supplement: Haapia et al. supplementary material 2 — Haapia et al. supplementary material [file S2732494X25100703sup002.xlsx]

## Sheet: Taul1
TABLE LEGENDS Treatment failures with different antibiotics.
	Number of systemically treated patients, N=97	2-week treatment N= 74	Failure in 2-week treatment N (%)	p-value	3-week treatment N=70	Failure in 3-week treatment N (%)	p-value	Modified treatment period N=14	Failure in modified treatment N (%)	p-value	Total number of cases treated with certain antibiotic N= 158	Total number of treatment failures N (%)	p-value
Clindamycin based	N/A	12	3 (25)	0.496	21	7 (33.3)	0.969	3	2 (66.7)	0.219	36	12 (33.3)	0.955
Co-trimoxathole based	N/A	23	10 (43.5)	0.254	21	7 (33.3)	0.969	4	2 (50.0)	0.481	48	19 (39.6)	0.219
Fluoroquinolone based	N/A	6	2 (33.3)	0.985	7	1 (13.3)	0.259	3	1 (33.3)	0.990	16	4 (25.0)	0.420
Rifampin based	N/A	33	11 (33.3)	0.958	21	7 (33.3)	0.969	4	2 (50.0)	0.481	58	20 (34.5)	0.837
The total number of systemically treated patients (first round) is 97 cases. This table contains only those cases, whose follow-up was complete (N=76). The number of given antibiotics is higher than the number of cases, since all patients received 2 - 4 different antibiotics.
